# Supplementary material for: Discovery and Characterisation of Novel Poly-Histidine-Poly-Glycine Peptides as Matrix Metalloproteinase Inhibitors
Source: Biomolecules. 2025 May 12;15(5):706. doi: 10.3390/biom15050706 (PMC12108757; doi:10.3390/biom15050706)
Supplement: Supplementary file 1 [file biomolecules-15-00706-s001.zip]

Archive with 1 entries (1 files):
- biomolecules-3594049-supplementary.pdf
